# Supplementary material for: A Transcriptomic Analysis of Head and Neck Squamous Cell Carcinomas for Prognostic Indications
Source: J Pers Med. 2021 Aug 11;11(8):782. doi: 10.3390/jpm11080782 (PMC8399099; doi:10.3390/jpm11080782)
Supplement: Supplementary file 1 [file jpm-11-00782-s001.zip]

Archive with 1 entries (1 files):
- jpm-1309345-supplementary.pdf
